# Supplementary material for: Development of a computational promoter with highly efficient expression in tumors
Source: BMC Cancer. 2018 Apr 27;18:480. doi: 10.1186/s12885-018-4421-7 (PMC5924487; doi:10.1186/s12885-018-4421-7)
Supplement: Supplementary file 4 — Pathway analysis of 111 TFs. (XLSX 12 kb) [file 12885_2018_4421_MOESM4_ESM.xlsx]

## Sheet: 工作表1
Additional file 4. Pathway analysis of 111 TFs
Category	Term	Count	%	PValue	Genes
KEGG_PATHWAY	hsa05200:Pathways in cancer	17	15.3153	1.3139e-07	AR, PPARD, EPAS1, PPARG, PML, TP53, SMAD4, SPI1, LEF1, SMAD3, NFKB1, STAT1, SHH, CTNNB1, HIF1A, JUN, ABL1
KEGG_PATHWAY	hsa05166:HTLV-I infection	14	12.6126	1.99227e-07	CREB1, TP53, SPI1, SMAD4, SMAD3, NFKB1, SRF, CTNNB1, MSX1, XBP1, ETS1, JUN, NFATC4, NFATC3
KEGG_PATHWAY	hsa04310:Wnt signaling pathway	10	9.00901	2.42452e-06	MAP3K7, PPARD, JUN, TP53, SMAD4, LEF1, NFATC4, SOX17, NFATC3, CTNNB1
KEGG_PATHWAY	hsa05161:Hepatitis B	10	9.00901	3.65831e-06	EGR3, CREB3, JUN, CREB1, TP53, SMAD4, NFKB1, NFATC4, STAT1, NFATC3
KEGG_PATHWAY	hsa05202:Transcriptional misregulation in cancer	9	8.10811	9.00639e-05	HHEX, PPARG, TP53, PML, SPI1, BCL6, NFKB1, MEIS1, WT1
KEGG_PATHWAY	hsa05215:Prostate cancer	7	6.30631	0.000103639	AR, CREB3, CREB1, TP53, LEF1, NFKB1, CTNNB1
KEGG_PATHWAY	hsa05210:Colorectal cancer	6	5.40541	0.000184579	JUN, TP53, SMAD4, SMAD3, LEF1, CTNNB1
KEGG_PATHWAY	hsa04550:Signaling pathways regulating pluripotency of stem cells	8	7.20721	0.000190025	HAND1, ID1, SMAD4, SMAD3, ISL1, MEIS1, KLF4, CTNNB1
KEGG_PATHWAY	hsa05321:Inflammatory bowel disease (IBD)	6	5.40541	0.000214617	IL18, JUN, SMAD3, NFKB1, RORA, STAT1
KEGG_PATHWAY	hsa05203:Viral carcinogenesis	9	8.10811	0.000355551	HDAC5, EGR3, CREB3, JUN, CREB1, TP53, NFKB1, RBPJ, SRF
KEGG_PATHWAY	hsa04380:Osteoclast differentiation	7	6.30631	0.00089571	MAP3K7, JUN, CREB1, PPARG, SPI1, NFKB1, STAT1
KEGG_PATHWAY	hsa05221:Acute myeloid leukemia	5	4.5045	0.00134712	PPARD, PML, SPI1, LEF1, NFKB1
KEGG_PATHWAY	hsa05216:Thyroid cancer	4	3.6036	0.00193695	PPARG, TP53, LEF1, CTNNB1
KEGG_PATHWAY	hsa05212:Pancreatic cancer	5	4.5045	0.0023432	TP53, SMAD4, SMAD3, NFKB1, STAT1
KEGG_PATHWAY	hsa04919:Thyroid hormone signaling pathway	6	5.40541	0.00296873	NOTCH2, HIF1A, GATA4, TP53, STAT1, CTNNB1
KEGG_PATHWAY	hsa04022:cGMP-PKG signaling pathway	7	6.30631	0.00300724	CREB3, GTF2I, CREB1, GATA4, NFATC4, NFATC3, SRF
KEGG_PATHWAY	hsa04520:Adherens junction	5	4.5045	0.00323535	MAP3K7, SMAD4, SMAD3, LEF1, CTNNB1
KEGG_PATHWAY	hsa05168:Herpes simplex infection	7	6.30631	0.00485949	MAP3K7, GTF2I, JUN, TP53, PML, NFKB1, STAT1
KEGG_PATHWAY	hsa05169:Epstein-Barr virus infection	7	6.30631	0.00582685	MAP3K7, HDAC5, JUN, TP53, SPI1, NFKB1, RBPJ
KEGG_PATHWAY	hsa04010:MAPK signaling pathway	8	7.20721	0.00623684	MAP3K7, JUN, NF1, TP53, NR4A1, NFKB1, NFATC3, SRF
KEGG_PATHWAY	hsa05030:Cocaine addiction	4	3.6036	0.0086379	CREB3, JUN, CREB1, NFKB1
KEGG_PATHWAY	hsa05217:Basal cell carcinoma	4	3.6036	0.0118571	TP53, LEF1, SHH, CTNNB1
KEGG_PATHWAY	hsa04668:TNF signaling pathway	5	4.5045	0.013216	MAP3K7, CREB3, JUN, CREB1, NFKB1
KEGG_PATHWAY	hsa04722:Neurotrophin signaling pathway	5	4.5045	0.0199866	PRDM4, JUN, TP53, NFKB1, ABL1
KEGG_PATHWAY	hsa04950:Maturity onset diabetes of the young	3	2.7027	0.0210812	HHEX, HNF4A, NKX6-1
KEGG_PATHWAY	hsa04152:AMPK signaling pathway	5	4.5045	0.0211001	MAP3K7, HNF4A, CREB3, CREB1, PPARG
KEGG_PATHWAY	hsa05140:Leishmaniasis	4	3.6036	0.0234337	MAP3K7, JUN, NFKB1, STAT1
KEGG_PATHWAY	hsa05220:Chronic myeloid leukemia	4	3.6036	0.0243046	TP53, SMAD4, NFKB1, ABL1
KEGG_PATHWAY	hsa04350:TGF-beta signaling pathway	4	3.6036	0.0361085	ID1, SMAD4, SMAD3, PITX2
KEGG_PATHWAY	hsa04390:Hippo signaling pathway	5	4.5045	0.041591	ID1, SMAD4, SMAD3, LEF1, CTNNB1
KEGG_PATHWAY	hsa04014:Ras signaling pathway	6	5.40541	0.0456294	ETS1, NF1, NFKB1, ABL1, FOXO4, KDR
KEGG_PATHWAY	hsa04915:Estrogen signaling pathway	4	3.6036	0.0543026	CREB3, JUN, CREB1, ESR2
KEGG_PATHWAY	hsa04916:Melanogenesis	4	3.6036	0.0556468	CREB3, CREB1, LEF1, CTNNB1
KEGG_PATHWAY	hsa04660:T cell receptor signaling pathway	4	3.6036	0.0597748	MAP3K7, JUN, NFKB1, NFATC3
KEGG_PATHWAY	hsa05164:Influenza A	5	4.5045	0.063769	IL18, JUN, PML, NFKB1, STAT1
KEGG_PATHWAY	hsa04620:Toll-like receptor signaling pathway	4	3.6036	0.0640438	MAP3K7, JUN, NFKB1, STAT1
KEGG_PATHWAY	hsa05213:Endometrial cancer	3	2.7027	0.0745766	TP53, LEF1, CTNNB1
KEGG_PATHWAY	hsa04151:PI3K-Akt signaling pathway	7	6.30631	0.0774183	CREB3, CREB1, TP53, NR4A1, NFKB1, BRCA1, KDR
KEGG_PATHWAY	hsa04621:NOD-like receptor signaling pathway	3	2.7027	0.0821685	MAP3K7, IL18, NFKB1
KEGG_PATHWAY	hsa04024:cAMP signaling pathway	5	4.5045	0.0923803	CREB3, JUN, CREB1, NFKB1, SOX9
KEGG_PATHWAY	hsa04110:Cell cycle	4	3.6036	0.0924634	TP53, SMAD4, SMAD3, ABL1
KEGG_PATHWAY	hsa05205:Proteoglycans in cancer	5	4.5045	0.0950051	HIF1A, TP53, KDR, CTNNB1, TWIST1
KEGG_PATHWAY	hsa04360:Axon guidance	4	3.6036	0.097639	NFATC4, L1CAM, ABL1, NFATC3
