# Supplementary material for: Development of a computational promoter with highly efficient expression in tumors
Source: BMC Cancer. 2018 Apr 27;18:480. doi: 10.1186/s12885-018-4421-7 (PMC5924487; doi:10.1186/s12885-018-4421-7)
Supplement: Supplementary file 5 — The genes function of protein-protein interaction with NF-κB, CREB, HIF-1α. (XLSX 14 kb) [file 12885_2018_4421_MOESM5_ESM.xlsx]

## Sheet: 工作表1
Additional file 5. The genes function of protein-protein interaction with NFkB, CREB, HIF-1a
Gene interaction		Protein	Function
NFkB	IKBKB	Inhibitor of nuclear factor kappa-B kinase subunit beta	Toll-like receptor signaling pathway; inflammatory response; innate immune response
	REL	Proto-oncogene c-Rel	Inflammatory response; NIK/NF-kappaB signaling
	IER3	Radiation-inducible immediate-early gene IEX-1	Apoptotic process
	ELF3	ETS-related transcription factor Elf-3	Inflammatory response; epithelial cell differentiation; epidermis development
	MSX1	Homeobox protein MSX-1	Cell morphogenesis; apoptotic signaling; protein stabilization
	RELA	Transcription factor p65	Toll-like receptor signaling pathway; inflammatory response
	BCL3	B-cell lymphoma 3 protein	Inflammatory response; immune response; DNA damage response
	RBX1	E3 ubiquitin-protein ligase RBX1	Nucleotide-excision repair; DNA repair; protein ubiquitination
	RELB	Transcription factor RelB	Inflammatory response; innate immune response
	CREBBP	CREB-binding protein	Immune response, cell cycle; response to hypoxia; protein acetylation
	BTRC	F-box/WD repeat-containing protein 1A	Toll-like receptor signaling pathway; cell cycle; protein dephosphorylation
	MAP3K8	Mitogen-activated protein kinase kinase kinase 8	Toll-like receptor signaling pathway; cell cycle; protein kinase activity
	KPNA3	Importin subunit alpha-4	Cytokine-mediated signaling pathway; modulation by virus of host process; protein complex assembly
	DFFB	DNA fragmentation factor subunit beta	Apoptotic process
	CUL1	Cullin-1	Toll-like receptor signaling pathway, protein ubiquitination, cell cycle
	FBXW11	F-box/WD repeat-containing protein 11	Toll-like receptor signaling pathway; immune response, cell cycle
	TNIP2	TNFAIP3-interacting protein 2	Inflammatory response; apoptotic process; toll-like receptor signaling pathway
	NFKBIZ	NF-kappa-B inhibitor zeta	Inflammatory response
	CFLAR	CASP8 and FADD-like apoptosis regulator	Cell death; skeletal muscle tissue development
	COPB2	Coatomer subunit beta	Post-translational protein modification; cellular protein metabolic process; intracellular protein transport
CREB	PTH	Parathyroid hormone	Metabolic process; signal transduction; apoptotic signaling pathway
	VGF	Neurosecretory protein VGF	Glucose homeostasis; carbohydrate homeostasis; ovarian follicle development
	DUSP1	Dual specificity protein phosphatase 1	Cell cycle; apoptotic process; intracellular signal transduction
	BRCA1	Breast cancer type 1 susceptibility protein	Angiogenesis; cell cycle; cell proliferation; histone methylation
	CRTC1	CREB-regulated transcription coactivator 1	Regulation of transcription; membrane hyperpolarization
	ATF7	Cyclic AMP-dependent transcription factor ATF-7	Regulation of transcription
	DR1	Protein Dr1	Chromatin organization; regulation of transcription
	REN	Renin	Apoptotic process; cell cycle; protein metabolic process; cell migration
	NPC1	Niemann-Pick C1 protein，protein glycosylation，protein glycosylation，signal transduction	Signal transduction; autophagy; cholesterol metabolic process
	KCNIP3	Calsenilin	Apoptotic process; intracellular protein transport; ion transmembrane transport
	PRKACB	cAMP-dependent protein kinase catalytic subunit beta	Cell proliferation; the cell cycle; differentiation
	CGA	Glycoprotein hormones alpha chain	Regulation of cell migration; cell proliferation; cellular protein metabolic process
	TAF1	Transcription initiation factor TFIID subunit 1	Cell cycle; regulation of transcription
	BARX2	Homeobox protein BarH-like 2	Positive regulation of transcription; myotube differentiation; cartilage condensation
	MOG	Myelin-oligodendrocyte glycoprotein	Cell adhesion; central nervous system development
	MSMB	Beta-microseminoprotein	Inhibin-like properties
	SFTPA2	Pulmonary surfactant-associated protein A2	Cellular protein metabolic process
	GTF2B	Transcription initiation factor IIB	Regulation of transcription; gene expression
	PCK1	Phosphoenolpyruvate carboxykinase, cytosolic	Gluconeogenesis; carbohydrate metabolic process
	SLC5A5	Sodium/iodide cotransporter	Ion transport; nitrogen compound metabolic process
HIF-1a	ARNT	aryl hydrocarbon receptor nuclear translocator	Cell differentiation; endothelial cell proliferation; vascular endothelial growth factor receptor signaling pathway
	PFKFB3	6-phosphofructo-2-kinase/fructose-2;6-bisphosphatase 3	Carbohydrate metabolic; pathological angiogenesis
	ADM	ADM	Vasculogenesis; cAMP-mediated signaling; G-protein coupled receptor internalization
	HS2ST1	Heparan sulfate 2-O-sulfotransferase 1	Carbohydrate metabolic process; glycosaminoglycan metabolic process
	PFKFB2	6-phosphofructo-2-kinase/fructose-2;6-bisphosphatase 2	Carbohydrate metabolic process; glycolytic process
	PFKFB4	6-phosphofructo-2-kinase/fructose-2;6-bisphosphatase 4	Carbohydrate metabolic process; glycolysis
	ARNT2	Aryl hydrocarbon receptor nuclear translocator 2	HIF-associated transcription factor; cell proliferation; utero embryonic development
	EGLN1	Egl nine homolog 1	Cardiac muscle tissue morphogenesis; oxygen homeostasis; angiogenesis
	HIF1AN	Hypoxia-inducible factor 1-alpha inhibitor	Vasculogenesis; oxidation-reduction process
	B4GALT1	Beta-1;4-galactosyltransferase 1	Post-translational protein modification; carbohydrate metabolic process; angiogenesis
	HIGD1A	HIG1 domain family member 1A; mitochondrial	Oxidation-reduction process
	FAM162A	Protein FAM162A	Cellular response to hypoxia; apoptosis
	BNIP3	BCL2/adenovirus E1B 19 kDa protein-interacting protein 3	Apoptotic; autophagy; hypoxia
	PLIN2	Perilipin-2	Lipid storage; lipid metabolic
	SLC2A1	Solute carrier family 2; facilitated glucose transporter member 1	Carbohydrate metabolic process; energy reserve metabolic process; transmembrane transport
	GPX5	Epididymal secretory glutathione peroxidase	Lipid metabolic process; response to oxidative stress
	TUFT1	Tuftelin	Bone mineralization; intracellular signal transduction; odontogenesis
	ENO1	Alpha-enolase	Carbohydrate metabolic process
	ERRFI1	ERBB receptor feedback inhibitor 1	Endometrium cell proliferation; hyperosmotic response; epidermal growth factor stimulus
	NAA10	N-alpha-acetyltransferase 10	Internal protein amino acid acetylation
